# Supplementary material for: 2,3-Bis(3-fluoro­phen­yl)tetra­zolium-5-thiol­ate
Source: Acta Crystallogr Sect E Struct Rep Online. 2009 Jul 15;65(Pt 8):o1864. doi: 10.1107/S1600536809026683 (PMC2977314; doi:10.1107/S1600536809026683)
Supplement: Supplementary file 2 [file e-65-o1864-Isup2.hkl]

#
# h,k,l, Fc-squared, Fo-squared, sigma(Fo-squared) and status flag
#
data_I
_shelx_title ' 8fkve1 in C2/c'
_shelx_refln_list_code          4
_shelx_F_calc_maximum      141.27
_exptl_crystal_F_000       592.00
_reflns_d_resolution_high  0.7481
 
loop_
 _symmetry_equiv_pos_as_xyz
 'x, y, z'
 '-x, y, -z+1/2'
 'x+1/2, y+1/2, z'
 '-x+1/2, y+1/2, -z+1/2'
 '-x, -y, -z'
 'x, -y, z-1/2'
 '-x+1/2, -y+1/2, -z'
 'x+1/2, -y+1/2, z-1/2'
 
_cell_length_a    14.5001
_cell_length_b    12.6558
_cell_length_c     6.9066
_cell_angle_alpha  90.000
_cell_angle_beta   92.931
_cell_angle_gamma  90.000
 
_shelx_F_squared_multiplier     1.000
 
loop_
 _refln_index_h
 _refln_index_k
 _refln_index_l
 _refln_F_squared_calc
 _refln_F_squared_meas
 _refln_F_squared_sigma
 _refln_observed_status
   2   0   0     6427.68     6107.29     87.94 o
   4   0   0      701.33      593.20      8.38 o
   6   0   0     4791.21     4618.82     94.98 o
   8   0   0     1083.93     1112.19     26.99 o
  10   0   0     2480.01     2769.13     54.38 o
  12   0   0     1117.01     1225.14     33.98 o
  14   0   0      237.15      267.62     32.75 o
  16   0   0     1015.66     1170.36     68.17 o
  18   0   0       64.45       84.21     22.20 o
   1   1   0      891.87      821.15     15.23 o
   3   1   0    17231.27    23614.44    283.85 o
   5   1   0     5490.01     5076.54     50.18 o
   7   1   0      243.83      259.95      6.54 o
   9   1   0      638.29      730.66     11.26 o
  11   1   0      793.61      881.36     19.01 o
  13   1   0      493.35      494.60     27.13 o
  15   1   0      398.51      510.24     30.08 o
  17   1   0      129.45      144.92     18.58 o
  19   1   0       91.40       92.29     16.55 o
   0   2   0       37.35       30.63      2.53 o
   2   2   0     1423.00     1458.76     19.39 o
   4   2   0     1921.37     2033.18     32.59 o
   6   2   0      568.39      489.91     11.36 o
   8   2   0      796.38      874.59     12.66 o
  10   2   0      112.00       97.08      3.73 o
  12   2   0        8.00        9.87      6.02 o
  14   2   0      602.55      671.57     33.46 o
  16   2   0      114.10      157.89     19.62 o
  18   2   0       24.73       16.44     11.33 o
   1   3   0     3815.71     3529.80     36.13 o
   3   3   0      185.19      187.99      4.37 o
   5   3   0      177.72      255.11      8.41 o
   7   3   0      793.46      812.13     21.70 o
   9   3   0      845.59      738.75     12.52 o
  11   3   0       51.20       41.96      4.63 o
  13   3   0      562.93      643.09     30.75 o
  15   3   0       62.28       47.49     11.95 o
  17   3   0       93.55      105.96     17.57 o
  19   3   0      605.56      588.47     37.64 o
   0   4   0        2.22        5.71      2.55 o
   2   4   0      702.43      709.59     18.54 o
   4   4   0     9496.79     9494.38    117.10 o
   6   4   0     1412.32     1279.20     28.36 o
   8   4   0      466.51      460.81     14.22 o
  10   4   0     1812.20     1774.01     32.28 o
  12   4   0       14.64       15.89      3.87 o
  14   4   0     1131.09     1285.36     47.89 o
  16   4   0      178.76      205.87     21.11 o
  18   4   0       84.09      126.74     19.51 o
   1   5   0     1078.90      968.92     23.87 o
   3   5   0      887.17      931.40     24.35 o
   5   5   0     2712.52     2825.00     41.09 o
   7   5   0      105.06      156.54      7.82 o
   9   5   0        1.72        8.22      3.73 o
  11   5   0     1225.74     1502.99     47.35 o
  13   5   0       44.13       49.24     10.91 o
  15   5   0        0.38        3.40      9.12 o
  17   5   0        0.05       -5.10      9.35 o
   0   6   0     1799.09     1715.52     52.66 o
   2   6   0     5049.26     5052.46     86.95 o
   4   6   0     2520.17     2781.17     55.94 o
   6   6   0      110.29      125.46      5.43 o
   8   6   0      445.24      430.21     11.43 o
  10   6   0      222.35      296.76     19.88 o
  12   6   0      714.85      794.70     35.26 o
  14   6   0        2.36       -3.97      7.67 o
  16   6   0      287.51      267.03     23.59 o
  18   6   0       71.23       82.34     17.14 o
   1   7   0      524.41      497.91     18.42 o
   3   7   0     2440.58     2435.50     51.60 o
   5   7   0     6615.09     6681.85    116.87 o
   7   7   0     2277.46     2217.26     36.08 o
   9   7   0      373.63      405.63     12.73 o
  11   7   0       75.31       83.17      6.61 o
  13   7   0      111.30       97.34      8.48 o
  15   7   0      369.93      461.78     30.60 o
  17   7   0      268.54      363.45     28.97 o
   0   8   0     1429.96     1308.95     48.65 o
   2   8   0      742.24      598.77     21.63 o
   4   8   0        0.26        3.33      4.84 o
   6   8   0     1981.94     1984.70     49.47 o
   8   8   0     1427.54     1392.38     26.00 o
  10   8   0     2589.38     2622.15     50.89 o
  12   8   0       18.92       12.80      8.62 o
  14   8   0      113.33      157.06     17.83 o
  16   8   0       55.10       49.90     14.07 o
   1   9   0      660.39      684.37     15.47 o
   3   9   0      112.17       94.32      9.73 o
   5   9   0      706.22      639.15     25.67 o
   7   9   0      252.79      258.86     16.98 o
   9   9   0       29.14        4.68      7.56 o
  11   9   0      203.18      218.08     19.03 o
  13   9   0       33.74       32.78     11.33 o
  15   9   0       81.25       90.82     15.49 o
   0  10   0     1055.04     1029.92     46.59 o
   2  10   0      861.80      900.61     30.65 o
   4  10   0      432.17      414.32     20.66 o
   6  10   0       14.02       20.71      6.75 o
   8  10   0      343.87      294.54     19.74 o
  10  10   0       81.43       71.13     13.01 o
  12  10   0      168.84      168.49     18.80 o
  14  10   0       47.08       27.49     11.69 o
   1  11   0     3533.96     3503.18     75.85 o
   3  11   0       23.00       10.44      6.26 o
   5  11   0        5.61        6.90      6.31 o
   7  11   0        7.98        5.57      7.16 o
   9  11   0      498.24      497.93     27.63 o
  11  11   0      118.60      148.02     17.52 o
  13  11   0      325.47      388.79     29.14 o
   0  12   0     2736.57     2566.96     89.81 o
   2  12   0      182.72      198.22     15.61 o
   4  12   0      175.86      203.32     16.65 o
   6  12   0      615.44      595.16     28.90 o
   8  12   0       22.37        3.31      7.65 o
  10  12   0        0.28        5.53      9.85 o
  12  12   0      109.10      161.74     19.91 o
   1  13   0      211.26      229.13     18.04 o
   3  13   0      362.90      416.75     23.95 o
   5  13   0      117.72      152.93     15.68 o
   7  13   0       51.84       50.46     11.45 o
   9  13   0       39.21       30.04     11.12 o
  11  13   0       17.09       38.16     13.18 o
   0  14   0       26.45       37.78     14.19 o
   2  14   0      831.10      811.37     35.30 o
   4  14   0      417.51      479.92     27.25 o
   6  14   0      493.09      530.10     29.87 o
   8  14   0      194.85      196.28     19.62 o
  10  14   0      140.65      188.30     26.97 o
   1  15   0      463.38      475.74     27.94 o
   3  15   0      251.62      262.31     21.63 o
   5  15   0      173.79      201.64     19.46 o
   7  15   0      144.57      174.32     19.01 o
   0  16   0      116.87      131.58     23.73 o
   2  16   0      113.68      104.45     15.63 o
   4  16   0       14.28       19.86     11.26 o
   6  16   0        2.62        3.19     11.05 o
 -19   1   1       61.09       39.53     17.12 o
 -17   1   1       77.83       61.42     17.07 o
 -15   1   1      267.83      250.36     22.36 o
 -13   1   1     1044.27      994.62     38.35 o
 -11   1   1      366.80      368.46     12.04 o
  -9   1   1      819.42      770.54     12.92 o
  -7   1   1     6959.72     7199.84     67.68 o
  -5   1   1     1339.59     1309.87     18.40 o
  -3   1   1     4007.66     3794.42     40.83 o
  -1   1   1    12919.77    12660.80     85.04 o
   1   1   1     6499.74     6232.38     85.25 o
   3   1   1     7810.19     8415.37     84.28 o
   5   1   1     2431.65     2590.86     23.45 o
   7   1   1     4832.22     4944.63     40.29 o
   9   1   1      782.53      740.64     10.06 o
  11   1   1      242.29      244.50      6.09 o
  13   1   1      851.95      814.75     34.50 o
  15   1   1      356.12      378.26     25.81 o
  17   1   1      110.43      157.06     19.55 o
  19   1   1       88.84       65.84     17.17 o
 -18   2   1      159.99      189.08     23.26 o
 -16   2   1      671.98      660.10     35.68 o
 -14   2   1      453.23      419.04     26.90 o
 -12   2   1     1256.16     1260.94     25.50 o
 -10   2   1     1193.74     1225.07     17.69 o
  -8   2   1     4479.88     4404.83     45.27 o
  -6   2   1     1172.37     1104.09     15.56 o
  -4   2   1     5142.99     5290.49     55.90 o
  -2   2   1      368.85      419.82      5.01 o
   0   2   1     1672.84     1728.20     15.49 o
   2   2   1     7499.18     7563.97     63.85 o
   4   2   1     3977.63     4106.22     36.58 o
   6   2   1     1257.28     1185.87     16.81 o
   8   2   1     5792.53     5869.30     51.67 o
  10   2   1      706.49      729.59     13.48 o
  12   2   1     1880.25     2120.77     36.74 o
  14   2   1      465.78      472.74     27.56 o
  16   2   1      448.24      398.78     27.58 o
  18   2   1       80.55       91.72     17.71 o
 -19   3   1       78.99      108.01     16.18 o
 -17   3   1      111.31       78.12     18.04 o
 -15   3   1       19.06       25.10     13.08 o
 -13   3   1      347.50      279.71     23.00 o
 -11   3   1     1268.69     1226.25     24.16 o
  -9   3   1      693.65      696.63     15.80 o
  -7   3   1     1505.64     1509.18     32.59 o
  -5   3   1      941.37      941.27     34.55 o
  -3   3   1       10.96       15.33      1.70 o
  -1   3   1      862.45      850.40      9.99 o
   1   3   1     4512.65     4626.85     45.32 o
   3   3   1      172.88      211.16      5.08 o
   5   3   1      676.55      651.00     16.70 o
   7   3   1     1031.60     1046.40     21.51 o
   9   3   1     1049.76     1117.51     17.36 o
  11   3   1     1554.25     1641.82     34.31 o
  13   3   1      696.29      788.18     34.10 o
  15   3   1       36.45       40.69     12.28 o
  17   3   1      160.34      132.29     18.94 o
 -18   4   1      155.06      127.14     21.18 o
 -16   4   1      391.32      373.39     27.53 o
 -14   4   1      210.72      217.94     20.71 o
 -12   4   1     1864.62     1849.01     54.74 o
 -10   4   1      694.15      606.07     27.84 o
  -8   4   1      109.84      100.13     11.22 o
  -6   4   1     1114.38     1220.73     46.54 o
  -4   4   1      559.76      550.08     10.51 o
  -2   4   1        1.22       -0.02      1.30 o
   0   4   1     1397.36     1528.28     20.99 o
   2   4   1      451.87      434.72      7.72 o
   4   4   1      590.18      670.27     14.83 o
   6   4   1     1976.93     2220.21     41.92 o
   8   4   1      107.12       88.15     10.23 o
  10   4   1     1038.14     1035.12     17.59 o
  12   4   1     2009.38     1999.27     38.09 o
  14   4   1      122.84       71.72     13.91 o
  16   4   1      245.45      228.33     22.55 o
  18   4   1      272.29      298.16     26.45 o
 -17   5   1       74.52      104.85     18.09 o
 -15   5   1      520.65      553.19     32.40 o
 -13   5   1      512.20      537.49     29.75 o
 -11   5   1     4036.79     4205.29     88.91 o
  -9   5   1     1589.86     1548.73     31.81 o
  -7   5   1      321.96      257.59     21.42 o
  -5   5   1      489.10      451.74     23.57 o
  -3   5   1       14.47       29.07      4.72 o
  -1   5   1     2909.18     2989.59     42.10 o
   1   5   1      675.77      708.17     15.09 o
   3   5   1      262.52      322.36      7.51 o
   5   5   1      938.21      849.91     35.09 o
   7   5   1      581.85      635.25     16.36 o
   9   5   1     1623.44     1635.14     32.07 o
  11   5   1     2808.09     2658.14     47.28 o
  13   5   1      451.86      460.51     16.46 o
  15   5   1      463.23      447.31     28.67 o
  17   5   1      150.31      152.08     20.47 o
 -18   6   1       49.68       24.44      8.95 o
 -16   6   1      163.52      167.64     21.70 o
 -14   6   1      548.57      558.46     32.12 o
 -12   6   1      674.77      622.90     32.21 o
 -10   6   1     1267.26     1286.92     42.74 o
  -8   6   1      482.00      486.95     30.96 o
  -6   6   1      102.57       91.03      9.37 o
  -4   6   1        0.64        3.71      2.55 o
  -2   6   1      370.52      381.75     16.13 o
   0   6   1     2230.59     2309.97     48.98 o
   2   6   1     1076.30     1073.47     20.66 o
   4   6   1      181.77      174.01      7.89 o
   6   6   1       77.72       62.63      5.90 o
   8   6   1      351.35      353.46     12.61 o
  10   6   1     1106.75     1136.73     26.66 o
  12   6   1      911.10      911.71     19.77 o
  14   6   1      485.07      461.10     18.66 o
  16   6   1      141.70      154.32     20.12 o
 -17   7   1       63.69       62.32     18.14 o
 -15   7   1      113.58       81.35     17.50 o
 -13   7   1      480.42      481.90     29.52 o
 -11   7   1      270.28      344.96     23.12 o
  -9   7   1      917.72      892.74     45.20 o
  -7   7   1        7.37        6.05      9.33 o
  -5   7   1      325.11      370.98     17.26 o
  -3   7   1     2999.27     3216.24     66.50 o
  -1   7   1       25.65       14.69      2.27 o
   1   7   1       36.17       50.72      4.39 o
   3   7   1     1918.33     2088.70     63.43 o
   5   7   1      373.54      411.10     12.75 o
   7   7   1       10.18       10.56      4.79 o
   9   7   1      494.00      434.25     15.23 o
  11   7   1      136.67      117.36      9.09 o
  13   7   1      324.01      326.66     11.76 o
  15   7   1      138.76      175.76     19.98 o
  17   7   1       61.57       84.85     17.38 o
 -16   8   1      313.60      303.16     28.29 o
 -14   8   1       72.83       51.17     15.44 o
 -12   8   1     1220.26     1415.95     50.11 o
 -10   8   1      409.46      370.79     31.90 o
  -8   8   1      597.05      605.10     37.57 o
  -6   8   1      293.48      301.51     17.17 o
  -4   8   1     1259.78     1072.26     47.06 o
  -2   8   1       14.79       14.07      9.09 o
   0   8   1        8.07       26.42      8.74 o
   2   8   1       14.32       21.30      8.15 o
   4   8   1      625.59      629.92     32.04 o
   6   8   1      403.40      423.15     28.17 o
   8   8   1      783.11      819.42     22.15 o
  10   8   1      808.51      927.22     23.26 o
  12   8   1      820.30      826.13     37.62 o
  14   8   1       40.81       46.71     14.05 o
  16   8   1      344.11      401.19     29.83 o
 -15   9   1      583.39      700.57     39.34 o
 -13   9   1     1119.23     1261.67     51.50 o
 -11   9   1      138.77      123.48     17.33 o
  -9   9   1      946.60      961.20     50.77 o
  -7   9   1      912.84      853.05     21.30 o
  -5   9   1      463.61      444.73     21.54 o
  -3   9   1      750.56      788.75     37.85 o
  -1   9   1      524.45      434.72     27.79 o
   1   9   1      321.11      257.66     20.38 o
   3   9   1     1145.32     1024.35     45.32 o
   5   9   1      445.25      342.08     25.65 o
   7   9   1      638.36      574.99     35.40 o
   9   9   1      790.71      825.84     45.51 o
  11   9   1      195.46      208.23     20.26 o
  13   9   1     1767.05     2115.22     65.51 o
  15   9   1      370.86      412.38     30.60 o
 -14  10   1      283.81      328.03     28.12 o
 -12  10   1      232.74      321.87     25.43 o
 -10  10   1      116.40       96.84     20.19 o
  -8  10   1       28.53       27.11      5.67 o
  -6  10   1      631.60      695.07     28.60 o
  -4  10   1      311.39      287.67     17.52 o
  -2  10   1     1201.82     1266.82     52.92 o
   0  10   1        0.47       -1.32      8.76 o
   2  10   1     1403.62     1296.58     53.49 o
   4  10   1      292.59      301.79     24.58 o
   6  10   1      983.85      891.78     46.10 o
   8  10   1       14.75       10.70      8.76 o
  10  10   1       99.80      121.61     20.03 o
  12  10   1      118.94       93.89     17.21 o
  14  10   1      263.32      292.91     25.62 o
 -13  11   1      106.83       92.62     18.70 o
 -11  11   1       38.41       29.80     16.98 o
  -9  11   1       33.96       19.98     15.07 o
  -7  11   1      431.21      397.55     15.02 o
  -5  11   1      160.94      165.42     14.90 o
  -3  11   1       25.79       23.78      7.96 o
  -1  11   1     1447.52     1515.01     61.23 o
   1  11   1     1429.09     1291.24     55.54 o
   3  11   1       24.40       26.59     11.05 o
   5  11   1      317.72      248.21     24.23 o
   7  11   1      536.43      460.60     34.45 o
   9  11   1       18.14       26.16     10.13 o
  11  11   1       75.61       56.60     14.48 o
  13  11   1       85.54       67.61     15.87 o
 -12  12   1       88.68       87.61     23.90 o
 -10  12   1      332.64      354.55     35.89 o
  -8  12   1      769.85      706.12     33.75 o
  -6  12   1      890.69      856.76     35.49 o
  -4  12   1      143.74      145.94     14.78 o
  -2  12   1      383.15      414.43     31.31 o
   0  12   1      110.64      105.46     16.62 o
   2  12   1      606.86      645.48     40.05 o
   4  12   1      284.24      314.05     28.69 o
   6  12   1      650.30      636.32     41.02 o
   8  12   1      524.84      586.06     29.28 o
  10  12   1      395.76      434.01     38.09 o
  12  12   1       52.69       54.71     14.22 o
 -11  13   1      133.93      118.57     24.87 o
  -9  13   1      387.41      358.40     36.39 o
  -7  13   1      256.20      325.55     23.09 o
  -5  13   1      682.31      697.15     32.73 o
  -3  13   1      334.82      349.02     22.76 o
  -1  13   1     1039.67     1022.58     54.43 o
   1  13   1      515.31      654.81     41.51 o
   3  13   1      192.10      215.13     24.18 o
   5  13   1      632.99      718.85     45.67 o
   7  13   1      515.86      533.07     30.16 o
   9  13   1      348.33      328.17     24.42 o
  11  13   1      107.20      109.15     21.73 o
 -10  14   1       45.85       35.87     20.10 o
  -8  14   1       92.59      104.61     15.80 o
  -6  14   1      262.00      267.24     22.13 o
  -4  14   1        3.87       17.83     10.13 o
  -2  14   1      346.62      475.90     37.67 o
   0  14   1       19.95       44.44     15.21 o
   2  14   1      694.70      687.44     46.43 o
   4  14   1        4.72        7.44     12.26 o
   6  14   1      181.11      206.18     19.58 o
   8  14   1       56.73       46.61     13.13 o
  10  14   1       92.47      102.32     21.39 o
  -7  15   1       12.44       10.60     12.14 o
  -5  15   1       34.80       45.58     12.61 o
  -3  15   1        6.12       18.58     10.79 o
  -1  15   1      251.34      260.63     21.39 o
   1  15   1      427.26      428.37     27.20 o
   3  15   1       10.71        7.82     10.63 o
   5  15   1       69.65       75.42     14.43 o
   7  15   1        9.50       -5.15     10.86 o
  -4  16   1       98.27       76.44     15.16 o
  -2  16   1      304.56      291.07     23.40 o
   0  16   1      196.91      224.74     21.16 o
   2  16   1      225.23      229.89     21.61 o
   4  16   1      139.70      135.15     17.33 o
 -18   0   2       87.69      138.40     23.73 o
 -16   0   2      758.08      736.98     43.38 o
 -14   0   2       16.67       39.51     11.50 o
 -12   0   2      192.87      168.68     12.11 o
 -10   0   2      347.27      324.51     14.12 o
  -8   0   2       67.34      111.34      7.79 o
  -6   0   2     1851.57     1752.38     32.45 o
  -4   0   2    10990.55    10501.80    147.07 o
  -2   0   2     5726.40     5838.09     60.08 o
   0   0   2    13356.50    13654.31    132.83 o
   2   0   2      361.51      317.33      5.50 o
   4   0   2     5215.74     5092.10     44.32 o
   6   0   2       20.66       38.75      2.74 o
   8   0   2       30.95       31.01      3.07 o
  10   0   2      268.37      254.92      7.91 o
  12   0   2     2578.90     2520.91     40.99 o
  14   0   2       55.31       33.23     10.86 o
  16   0   2      357.18      371.79     30.70 o
  18   0   2       12.38       11.83      6.87 o
 -19   1   2       11.97        8.69      6.78 o
 -17   1   2       52.09       70.02     11.90 o
 -15   1   2      237.52      247.34     18.37 o
 -13   1   2      766.35      659.15     25.79 o
 -11   1   2      478.79      477.18     12.89 o
  -9   1   2       90.39       94.10      5.43 o
  -7   1   2       23.94       16.65      1.68 o
  -5   1   2      247.16      276.10      6.14 o
  -3   1   2     6357.65     6187.44     47.96 o
  -1   1   2    13407.48    13341.49     87.23 o
   1   1   2    19956.71    20453.88    116.21 o
   3   1   2      964.10     1003.80      8.71 o
   5   1   2        0.69        1.77      0.68 o
   7   1   2      213.74      195.29      4.25 o
   9   1   2     1169.42     1111.91     13.22 o
  11   1   2       86.95       88.46      4.23 o
  13   1   2       28.59       18.04      5.24 o
  15   1   2      516.73      507.92     24.84 o
  17   1   2      120.98      137.08     12.92 o
 -18   2   2       20.12       45.53     10.20 o
 -16   2   2       25.32       22.72      6.75 o
 -14   2   2      524.13      451.77     22.43 o
 -12   2   2        6.31        3.64      2.41 o
 -10   2   2       94.02       86.83      5.79 o
  -8   2   2       13.27       18.75      2.08 o
  -6   2   2      865.47      877.87     12.23 o
  -4   2   2      430.88      422.84      7.98 o
  -2   2   2       10.32       24.06      1.46 o
   0   2   2     5003.49     5040.53     35.89 o
   2   2   2     6565.32     6933.65     44.04 o
   4   2   2     3162.72     3232.37     26.73 o
   6   2   2      440.39      453.82      7.39 o
   8   2   2      938.49      929.75     13.25 o
  10   2   2      151.95      151.96      4.84 o
  12   2   2      792.40      787.12     20.28 o
  14   2   2      968.56      943.87     24.28 o
  16   2   2      106.20      101.21     13.91 o
  18   2   2       16.98       12.09      5.71 o
 -17   3   2        4.48        0.50      4.98 o
 -15   3   2       50.62       48.88      9.07 o
 -13   3   2        8.57       12.47      4.86 o
 -11   3   2        0.90        1.13      1.89 o
  -9   3   2       26.16       20.24      2.36 o
  -7   3   2     1365.94     1338.30     20.24 o
  -5   3   2      863.52      787.87     13.84 o
  -3   3   2       50.12       45.41      3.09 o
  -1   3   2        6.85        8.01      1.32 o
   1   3   2     5854.48     6040.23     53.63 o
   3   3   2     5115.64     5110.08     43.38 o
   5   3   2     2758.16     2648.76     33.49 o
   7   3   2      306.45      360.95      8.57 o
   9   3   2      438.49      501.08     11.15 o
  11   3   2      104.62       97.10      6.92 o
  13   3   2       87.83       91.39      8.19 o
  15   3   2      161.06      170.14     11.08 o
  17   3   2      234.80      226.84     19.55 o
 -18   4   2      222.98      253.10     22.34 o
 -16   4   2       28.58       23.28      7.44 o
 -14   4   2       18.67       12.33      5.48 o
 -12   4   2       36.67       40.22      6.00 o
 -10   4   2        2.49       -1.91      2.39 o
  -8   4   2      168.81      156.73      7.06 o
  -6   4   2       57.78       54.53      5.24 o
  -4   4   2     1515.80     1567.72     22.06 o
  -2   4   2     5122.30     5089.53     46.14 o
   0   4   2      179.76      120.50      4.30 o
   2   4   2       83.89       82.37      3.87 o
   4   4   2     1214.21     1334.48     18.68 o
   6   4   2        9.66       21.87      2.81 o
   8   4   2     1032.54      951.97     13.53 o
  10   4   2      104.48      114.86      6.02 o
  12   4   2      270.13      281.15     13.15 o
  14   4   2       23.52       40.99     11.81 o
  16   4   2       21.97       12.40     11.29 o
  18   4   2      168.15      188.47     21.28 o
 -17   5   2       69.32       98.61     15.00 o
 -15   5   2       30.58       29.00      7.65 o
 -13   5   2       62.49       49.61      9.37 o
 -11   5   2      460.92      421.78     19.84 o
  -9   5   2        1.11        1.16      2.53 o
  -7   5   2      876.72      796.92     21.04 o
  -5   5   2      378.60      408.67     10.15 o
  -3   5   2      176.76      187.19      5.45 o
  -1   5   2     1237.23     1311.05     17.83 o
   1   5   2      149.97      170.19      6.31 o
   3   5   2        9.01        3.02      1.84 o
   5   5   2       10.13        2.98      1.87 o
   7   5   2       10.42       10.46      2.29 o
   9   5   2       28.62       28.01      3.28 o
  11   5   2      266.89      210.74     17.24 o
  13   5   2       15.20       19.29      3.52 o
  15   5   2      105.11      101.33     16.20 o
  17   5   2      159.05      136.52     18.75 o
 -16   6   2      202.31      192.10     18.35 o
 -14   6   2        0.69       -2.39      4.37 o
 -12   6   2       89.58       85.37     11.05 o
 -10   6   2     1514.52     1448.87     40.38 o
  -8   6   2     3121.43     3105.51     43.95 o
  -6   6   2     1999.23     2129.93     31.90 o
  -4   6   2     2956.31     3209.77     39.74 o
  -2   6   2      512.58      530.29     10.89 o
   0   6   2       46.48       35.47      4.01 o
   2   6   2     1278.30     1356.01     26.00 o
   4   6   2     2291.26     2321.75     38.87 o
   6   6   2      116.40      111.55      6.54 o
   8   6   2       91.67       83.67      5.22 o
  10   6   2      825.30      820.98     31.57 o
  12   6   2       53.03       59.86     12.09 o
  14   6   2      184.41      201.69     19.88 o
  16   6   2      122.71      120.43     17.64 o
 -17   7   2       68.97       34.41      9.89 o
 -15   7   2       62.09       42.20      9.37 o
 -13   7   2        5.19        3.40      4.06 o
 -11   7   2      682.62      691.79     27.77 o
  -9   7   2      303.19      288.99     10.70 o
  -7   7   2      593.42      584.58     12.80 o
  -5   7   2      650.68      678.04     18.21 o
  -3   7   2     2445.35     2392.64     40.43 o
  -1   7   2     2919.16     2941.70     45.03 o
   1   7   2      458.63      470.07     13.51 o
   3   7   2     1334.35     1329.87     36.89 o
   5   7   2      933.44      952.63     22.29 o
   7   7   2     1003.12      958.68     20.38 o
   9   7   2      316.10      336.10      9.92 o
  11   7   2      343.65      334.00     20.57 o
  13   7   2       82.21       82.32     13.51 o
  15   7   2       22.08        3.66      5.31 o
 -16   8   2       17.47       23.97      8.86 o
 -14   8   2       79.36      107.73     14.22 o
 -12   8   2       82.00       78.31     12.19 o
 -10   8   2     1338.50     1279.79     39.25 o
  -8   8   2      423.54      393.42     16.01 o
  -6   8   2     1296.28     1333.86     28.97 o
  -4   8   2      176.60      156.40      9.19 o
  -2   8   2        2.86        3.12      1.82 o
   0   8   2      433.60      414.13     14.40 o
   2   8   2     1315.05     1206.20     25.76 o
   4   8   2     1155.42     1148.21     36.30 o
   6   8   2     1898.38     1956.77     37.19 o
   8   8   2        6.71       10.06      3.16 o
  10   8   2      353.06      321.13     11.26 o
  12   8   2        0.04        3.54      2.88 o
  14   8   2       62.48       84.21     13.08 o
  16   8   2      363.56      392.14     25.60 o
 -15   9   2        8.11       -5.48      5.48 o
 -13   9   2        8.12        2.13      5.15 o
 -11   9   2       33.61       61.16     10.86 o
  -9   9   2      360.67      372.85     15.61 o
  -7   9   2      187.92      168.06     10.27 o
  -5   9   2       76.73       78.19      7.60 o
  -3   9   2        4.41        9.23      4.86 o
  -1   9   2        5.09        6.61      2.39 o
   1   9   2      173.60      166.32      9.02 o
   3   9   2      459.43      455.12     22.74 o
   5   9   2        8.54        7.49      5.20 o
   7   9   2     1155.33     1164.64     26.68 o
   9   9   2      783.92      769.78     20.69 o
  11   9   2       54.27       65.03      7.53 o
  13   9   2       80.24       88.46      9.45 o
  15   9   2        0.02        4.60      6.19 o
 -14  10   2        1.73       -2.50      5.67 o
 -12  10   2      107.69      110.78     15.07 o
 -10  10   2       20.49       36.11     13.37 o
  -8  10   2       28.08       24.13      4.37 o
  -6  10   2      107.09       96.28      8.57 o
  -4  10   2      180.25      187.12     17.24 o
  -2  10   2      903.46      815.74     32.21 o
   0  10   2     3773.25     3968.65     61.68 o
   2  10   2       41.06       44.70      5.83 o
   4  10   2      500.21      462.91     24.70 o
   6  10   2        3.77       -2.62      4.39 o
   8  10   2       60.31       79.72     10.04 o
  10  10   2      285.58      297.66     20.83 o
  12  10   2       56.08       47.51      7.08 o
  14  10   2        7.44       17.26      7.96 o
 -13  11   2        1.69        5.88      6.61 o
 -11  11   2      117.38      123.55     14.31 o
  -9  11   2       20.81       14.85     10.25 o
  -7  11   2       24.07       37.52      6.00 o
  -5  11   2      638.04      626.80     20.92 o
  -3  11   2      430.36      456.47     24.96 o
  -1  11   2      414.60      437.69     24.30 o
   1  11   2        0.78        7.06      2.90 o
   3  11   2      480.67      431.51     16.70 o
   5  11   2       91.35       97.29     14.83 o
   7  11   2       79.58       67.58     16.22 o
   9  11   2       12.61        6.68      4.84 o
  11  11   2      353.82      404.26     18.56 o
  13  11   2      169.82      191.21     19.72 o
 -12  12   2       86.72       93.44     15.16 o
 -10  12   2        3.59       11.22      9.59 o
  -8  12   2      163.31      143.22     19.08 o
  -6  12   2        0.51        0.19      3.26 o
  -4  12   2       45.35       33.25      9.92 o
  -2  12   2       22.72       21.32      7.98 o
   0  12   2        5.60        1.04      5.60 o
   2  12   2      431.72      410.16     15.44 o
   4  12   2       44.67       39.29     14.26 o
   6  12   2       41.22       42.25     16.08 o
   8  12   2       83.42       59.58     17.85 o
  10  12   2      109.88       87.42     13.86 o
  12  12   2        0.21       11.45      5.05 o
 -11  13   2        1.00        6.87      5.81 o
  -9  13   2       13.05       31.38     13.81 o
  -7  13   2        8.06        9.45     16.79 o
  -5  13   2       26.25       24.20      5.36 o
  -3  13   2      237.18      242.45     22.27 o
  -1  13   2      362.61      371.83     27.44 o
   1  13   2      678.07      672.56     42.15 o
   3  13   2      127.11      142.75     21.89 o
   5  13   2       20.96       18.99     14.97 o
   7  13   2       14.69        7.16     16.22 o
   9  13   2       45.61       30.46     18.09 o
  11  13   2        4.80       -6.90     17.73 o
 -10  14   2       20.78       37.67     17.31 o
  -8  14   2      184.59      182.14     31.76 o
  -6  14   2      340.28      364.82     18.94 o
  -4  14   2       73.31       75.80     14.97 o
  -2  14   2      334.50      344.02     27.49 o
   0  14   2       95.99       93.25     16.53 o
   2  14   2     1301.25     1458.90     69.64 o
   4  14   2      560.80      562.19     42.55 o
   6  14   2      267.09      340.17     32.64 o
   8  14   2       93.66       80.83     22.22 o
  -7  15   2       38.56       40.64     17.05 o
  -5  15   2      281.12      205.35     30.01 o
  -3  15   2      380.47      357.05     35.96 o
  -1  15   2      326.15      333.86     35.54 o
   1  15   2      167.17      180.84     25.50 o
   3  15   2      341.08      344.23     33.67 o
   5  15   2      167.10      183.86     26.59 o
   7  15   2      181.29      182.42     28.27 o
  -4  16   2        8.37        9.37      5.88 o
  -2  16   2        1.18       16.67     17.12 o
   0  16   2      283.09      207.41     27.20 o
   2  16   2        0.76        4.23     16.36 o
   4  16   2       70.37       42.62     20.28 o
 -17   1   3      254.11      281.37     21.30 o
 -15   1   3      442.09      416.44     21.99 o
 -13   1   3      550.60      515.88     14.95 o
 -11   1   3      135.14      166.39      8.03 o
  -9   1   3      574.61      547.15     12.59 o
  -7   1   3     1737.54     1695.21     22.81 o
  -5   1   3       12.48       24.13      2.10 o
  -3   1   3      155.42      138.69      5.20 o
  -1   1   3       28.25       38.59      1.94 o
   1   1   3      292.23      284.46      4.94 o
   3   1   3      967.65      973.53     10.27 o
   5   1   3     1185.63     1187.36     10.67 o
   7   1   3       17.19       10.04      1.53 o
   9   1   3      595.35      571.14      9.54 o
  11   1   3       38.88       33.65      3.02 o
  13   1   3     1935.30     1874.30     29.52 o
  15   1   3      162.52      155.12     10.82 o
  17   1   3       10.87       -0.47      6.42 o
 -18   2   3       53.40       56.18     11.22 o
 -16   2   3      169.47      181.88     16.96 o
 -14   2   3       38.93       36.32      7.89 o
 -12   2   3      969.59      909.02     19.95 o
 -10   2   3      903.06      871.33     13.77 o
  -8   2   3     1722.13     1653.20     23.50 o
  -6   2   3     2153.46     2199.71     25.15 o
  -4   2   3      196.81      194.82      5.57 o
  -2   2   3      568.37      624.22      8.45 o
   0   2   3      802.71      921.32     11.97 o
   2   2   3      456.00      441.73      5.74 o
   4   2   3     2640.16     2685.70     21.18 o
   6   2   3     1002.74      975.02     11.31 o
   8   2   3     2827.96     2884.58     29.00 o
  10   2   3      550.82      560.49     10.51 o
  12   2   3      594.70      570.17     12.00 o
  14   2   3       92.42       86.19      6.78 o
  16   2   3      403.41      394.55     16.03 o
 -17   3   3        4.10        3.28      5.53 o
 -15   3   3        8.90        7.91      5.15 o
 -13   3   3        0.06       -1.25      3.31 o
 -11   3   3      276.98      261.84      9.82 o
  -9   3   3     1274.76     1252.39     20.31 o
  -7   3   3       16.55       15.75      2.15 o
  -5   3   3      513.52      524.50      9.92 o
  -3   3   3        4.12        8.45      1.79 o
  -1   3   3      142.94      150.21      4.84 o
   1   3   3       66.77       62.84      2.79 o
   3   3   3     1195.44     1294.71     14.24 o
   5   3   3     3696.04     3932.14     33.53 o
   7   3   3     1015.73     1038.52     13.15 o
   9   3   3      225.02      238.69      6.54 o
  11   3   3       33.78       27.79      3.42 o
  13   3   3       24.11       28.72      4.16 o
  15   3   3      129.93      110.99      7.82 o
  17   3   3      126.83      133.28     15.75 o
 -18   4   3        0.10       -3.92      4.49 o
 -16   4   3      130.86      140.20     15.75 o
 -14   4   3      107.05       92.66     11.64 o
 -12   4   3      160.44      163.44     10.46 o
 -10   4   3        4.30        4.56      1.98 o
  -8   4   3      270.31      232.44      7.60 o
  -6   4   3       92.16       81.42      5.50 o
  -4   4   3      310.56      297.73      8.48 o
  -2   4   3      301.78      346.45      7.89 o
   0   4   3      338.47      347.72      7.23 o
   2   4   3     1642.37     1762.75     17.78 o
   4   4   3      427.94      449.48      7.84 o
   6   4   3       61.39       54.15      3.83 o
   8   4   3      508.43      498.45      9.82 o
  10   4   3       51.64       44.75      3.78 o
  12   4   3      191.41      183.27      9.85 o
  14   4   3      123.12      122.42      8.24 o
  16   4   3        9.56        7.72      4.44 o
 -17   5   3       26.31       12.42      6.99 o
 -15   5   3      879.08      907.98     34.97 o
 -13   5   3      650.97      641.42     26.87 o
 -11   5   3     2250.52     2147.55     36.79 o
  -9   5   3       49.88       47.77      4.13 o
  -7   5   3       70.62       79.63      7.58 o
  -5   5   3        0.46        3.33      2.48 o
  -3   5   3      701.37      690.27     16.86 o
  -1   5   3     2166.82     2275.65     27.94 o
   1   5   3     1988.25     2006.78     23.38 o
   3   5   3      517.76      618.46      9.49 o
   5   5   3        0.95        1.20      1.37 o
   7   5   3      194.25      177.42      6.47 o
   9   5   3     1417.46     1375.12     18.80 o
  11   5   3     1594.61     1562.47     25.31 o
  13   5   3      228.82      218.84     11.17 o
  15   5   3       85.02       61.37      6.92 o
  17   5   3      158.49      173.66     17.19 o
 -16   6   3      169.67      149.46     17.14 o
 -14   6   3      637.83      634.43     28.76 o
 -12   6   3      475.15      433.61     21.70 o
 -10   6   3      264.47      281.04      9.02 o
  -8   6   3        3.21        7.18      3.31 o
  -6   6   3      205.50      199.52     11.43 o
  -4   6   3      663.38      675.96     15.66 o
  -2   6   3      718.10      720.57     13.37 o
   0   6   3      293.43      255.93      7.58 o
   2   6   3      512.91      527.76     13.13 o
   4   6   3      148.49      137.86      5.15 o
   6   6   3      132.88      120.72      5.90 o
   8   6   3       90.02       85.65      5.67 o
  10   6   3      508.16      483.55     12.75 o
  12   6   3      571.06      565.57     14.57 o
  14   6   3      217.36      224.74     11.95 o
  16   6   3       86.55      100.90     10.18 o
 -15   7   3       33.95       28.53      8.50 o
 -13   7   3        3.39        2.93      3.75 o
 -11   7   3      465.68      448.13     22.01 o
  -9   7   3      246.41      213.33     10.39 o
  -7   7   3      171.25      175.24     11.24 o
  -5   7   3       16.42       15.61      3.05 o
  -3   7   3       25.51       16.25      3.90 o
  -1   7   3      244.48      254.45      8.64 o
   1   7   3       61.53       70.44      5.41 o
   3   7   3       84.44       72.99      6.82 o
   5   7   3       17.77       20.57      2.83 o
   7   7   3        4.09       -0.45      1.82 o
   9   7   3        9.24        8.52      2.31 o
  11   7   3       57.74       40.29      5.43 o
  13   7   3      102.53      108.96      7.70 o
  15   7   3        0.30       -4.51      4.51 o
 -16   8   3       66.02       57.95     11.97 o
 -14   8   3       44.96       35.75      8.41 o
 -12   8   3      138.72      168.16     16.36 o
 -10   8   3      631.86      615.11     18.09 o
  -8   8   3     1153.89     1159.38     31.81 o
  -6   8   3        7.40        6.12      3.78 o
  -4   8   3        7.27        3.49      2.88 o
  -2   8   3       94.31      115.40      6.09 o
   0   8   3      594.04      596.19     14.59 o
   2   8   3      290.79      307.70     12.37 o
   4   8   3       79.31       66.21      7.25 o
   6   8   3      650.63      625.33     14.43 o
   8   8   3     1078.13     1029.31     18.70 o
  10   8   3      261.69      270.20     11.00 o
  12   8   3       42.01       58.40      6.33 o
  14   8   3       50.52       60.95     10.41 o
 -15   9   3      221.99      257.33     21.77 o
 -13   9   3      361.70      354.93     23.02 o
 -11   9   3      181.72      199.02     17.43 o
  -9   9   3       45.49       50.79      7.82 o
  -7   9   3     1472.01     1426.62     38.00 o
  -5   9   3      542.27      529.22     18.47 o
  -3   9   3      433.86      462.54     16.91 o
  -1   9   3      160.84      174.79      8.08 o
   1   9   3        0.29        0.21      2.43 o
   3   9   3     2608.14     2588.92     46.95 o
   5   9   3      273.96      248.45     13.34 o
   7   9   3      398.71      375.12     11.83 o
   9   9   3      111.12      131.93      8.45 o
  11   9   3      451.50      508.80     19.06 o
  13   9   3      446.21      450.04     22.03 o
 -14  10   3      304.05      280.49     23.24 o
 -12  10   3       18.31        9.35      5.67 o
 -10  10   3      142.94      136.40     23.38 o
  -8  10   3        9.54       10.51      4.96 o
  -6  10   3       15.24       23.24      5.53 o
  -4  10   3       29.10       32.04      5.62 o
  -2  10   3     1204.78     1204.05     22.01 o
   0  10   3     1317.35     1363.38     29.71 o
   2  10   3      495.50      477.79     16.98 o
   4  10   3       14.89       14.26      4.39 o
   6  10   3        0.40        4.63      3.73 o
   8  10   3        0.06       -1.20      2.72 o
  10  10   3      317.31      317.52     15.66 o
  12  10   3       40.83       52.35      8.48 o
 -13  11   3        1.65       -4.13      5.81 o
 -11  11   3        5.95        0.90      4.35 o
  -9  11   3       72.67       28.86     12.96 o
  -7  11   3      217.02      186.39     14.50 o
  -5  11   3      141.59      117.46     10.67 o
  -3  11   3      116.91      102.75      9.94 o
  -1  11   3      251.45      240.40     14.12 o
   1  11   3        0.11        2.90      3.28 o
   3  11   3       47.72       40.50      6.56 o
   5  11   3        0.25        3.40      3.59 o
   7  11   3        2.17        5.74      3.26 o
   9  11   3      116.18       94.86      8.24 o
  11  11   3        1.18       -3.31      3.31 o
 -12  12   3       80.23       64.37     12.02 o
 -10  12   3       94.64       66.97     19.29 o
  -8  12   3      349.83      256.17     31.05 o
  -6  12   3      215.67      245.33     15.63 o
  -4  12   3       60.15       73.72      9.09 o
  -2  12   3        2.19        1.58      3.73 o
   0  12   3       19.69       13.67      7.11 o
   2  12   3       38.73       36.93      5.43 o
   4  12   3      460.03      415.92     17.99 o
   6  12   3      504.98      475.74     20.57 o
   8  12   3       66.93       55.38      7.32 o
  10  12   3        9.37       16.93      4.75 o
  -9  13   3      273.81      333.29     38.82 o
  -7  13   3      170.21      202.40     16.58 o
  -5  13   3      378.41      374.69     21.82 o
  -3  13   3        7.42        2.95      4.23 o
  -1  13   3       85.40       91.34     10.74 o
   1  13   3       55.90       70.89     13.51 o
   3  13   3      161.76      141.88     24.65 o
   5  13   3      111.45      127.57     13.11 o
   7  13   3      606.84      573.31     28.83 o
   9  13   3      176.36      145.84     17.40 o
  -8  14   3       36.08       21.77     13.41 o
  -6  14   3       22.30       34.19      8.38 o
  -4  14   3      131.06      162.99     16.53 o
  -2  14   3       31.75       12.78      6.56 o
   0  14   3       87.39       96.49     23.33 o
   2  14   3        0.17       -4.53     10.39 o
   4  14   3       73.75       95.43     26.99 o
   6  14   3      249.61      269.35     42.41 o
   8  14   3       14.64        7.75     14.69 o
  -5  15   3       59.42       66.73     11.00 o
  -3  15   3       19.00       13.84      5.86 o
  -1  15   3       30.63       20.71      8.71 o
   1  15   3        0.14        3.24     11.10 o
   3  15   3      121.00      101.68     26.73 o
   5  15   3      216.06      100.08     28.53 o
 -16   0   4      232.48      268.12     28.27 o
 -14   0   4      247.65      277.23     24.06 o
 -12   0   4     1123.36      999.55     29.26 o
 -10   0   4      145.68      145.25      9.99 o
  -8   0   4        0.97       -0.97      2.01 o
  -6   0   4      225.76      235.25      9.68 o
  -4   0   4     4576.84     4550.72     59.46 o
  -2   0   4     4759.74     4793.71    112.36 o
   0   0   4     5974.69     6051.30     96.61 o
   2   0   4      435.76      457.84     11.59 o
   4   0   4        4.52        4.70      1.23 o
   6   0   4     1972.03     1985.17     25.24 o
   8   0   4      871.28      874.40     17.59 o
  10   0   4       53.82       46.95      5.01 o
  12   0   4        3.56        0.05      2.57 o
  14   0   4       12.29       20.14     10.04 o
  16   0   4     1976.25     1916.38     79.44 o
 -17   1   4      185.38      185.96     17.90 o
 -15   1   4      323.77      298.84     19.34 o
 -13   1   4       42.45       42.39      4.51 o
 -11   1   4       57.65       54.76      5.20 o
  -9   1   4      130.86      136.99      5.24 o
  -7   1   4       80.16       75.02      4.23 o
  -5   1   4      745.47      741.73     10.46 o
  -3   1   4     1201.19     1295.84     16.55 o
  -1   1   4     2975.28     3036.44     39.48 o
   1   1   4     1978.25     1980.92     22.27 o
   3   1   4      607.08      606.99      8.95 o
   5   1   4       40.49       43.17      2.22 o
   7   1   4      524.16      516.61      8.86 o
   9   1   4      277.69      270.81      6.82 o
  11   1   4      547.62      552.96     10.72 o
  13   1   4     1135.60     1170.26     29.35 o
  15   1   4        8.81        8.50      6.09 o
 -16   2   4       55.71       55.90     10.27 o
 -14   2   4      231.91      216.76     16.62 o
 -12   2   4       36.07       42.03      4.98 o
 -10   2   4      265.64      240.11      8.64 o
  -8   2   4       34.58       24.28      3.02 o
  -6   2   4        0.20       -0.17      1.11 o
  -4   2   4       16.47       18.30      2.05 o
  -2   2   4     1397.06     1437.74     18.89 o
   0   2   4      332.88      341.58      6.56 o
   2   2   4        0.34        9.54      1.35 o
   4   2   4      500.45      489.41      8.29 o
   6   2   4       18.03       18.56      1.82 o
   8   2   4      164.76      156.89      5.20 o
  10   2   4      169.18      173.68      6.45 o
  12   2   4       66.69       50.82      5.36 o
  14   2   4      184.26      157.93     11.93 o
  16   2   4      104.74       76.68     13.18 o
 -17   3   4        6.56        4.13      5.86 o
 -15   3   4       25.55       26.24      7.89 o
 -13   3   4       11.90        1.61      3.90 o
 -11   3   4       25.79       22.93      3.85 o
  -9   3   4       57.25       66.92      4.89 o
  -7   3   4       55.37       49.21      3.47 o
  -5   3   4      537.99      466.88      9.75 o
  -3   3   4     4199.18     4207.44     43.07 o
  -1   3   4      886.93      867.22     13.89 o
   1   3   4      118.45      106.81      4.51 o
   3   3   4      371.43      414.24      7.91 o
   5   3   4      453.42      435.97      7.98 o
   7   3   4       95.89       72.02      4.09 o
   9   3   4       92.02       94.74      4.94 o
  11   3   4       72.77       59.51      4.35 o
  13   3   4       31.06       22.36      5.43 o
  15   3   4        3.10        4.16      6.00 o
 -16   4   4       42.20       48.98     10.70 o
 -14   4   4        0.07       -0.02      3.83 o
 -12   4   4        0.29       -1.44      2.05 o
 -10   4   4       35.53       22.72      4.30 o
  -8   4   4     1802.76     1760.86     23.90 o
  -6   4   4     1105.55     1122.80     20.47 o
  -4   4   4       20.79       26.12      3.28 o
  -2   4   4        0.56       -0.73      1.32 o
   0   4   4      417.85      388.72      7.60 o
   2   4   4     4971.25     5155.82     45.95 o
   4   4   4      663.20      647.41     10.13 o
   6   4   4      283.64      317.73      8.38 o
   8   4   4        3.10        2.95      1.75 o
  10   4   4       12.12       14.66      2.69 o
  12   4   4      145.84      143.58     11.19 o
  14   4   4      103.93      108.44     10.77 o
  16   4   4       11.68       16.01      8.03 o
 -15   5   4        2.89       -1.02      4.53 o
 -13   5   4       62.81       64.47     10.27 o
 -11   5   4       63.18       67.89      6.31 o
  -9   5   4       98.89       85.65      5.93 o
  -7   5   4      369.14      337.76     11.97 o
  -5   5   4       45.68       48.81      4.70 o
  -3   5   4       95.99       90.23      5.79 o
  -1   5   4      249.61      255.51      7.70 o
   1   5   4      826.44      836.38     13.27 o
   3   5   4        0.15        2.34      1.18 o
   5   5   4      534.72      546.25     10.72 o
   7   5   4       92.36       91.39      5.43 o
   9   5   4        1.19        4.30      1.77 o
  11   5   4       84.35       82.72      7.70 o
  13   5   4       53.34       39.74      6.99 o
  15   5   4        3.31        8.22      4.86 o
 -16   6   4        3.76        1.02      5.41 o
 -14   6   4       19.45        8.52      6.26 o
 -12   6   4       20.55       23.24      6.78 o
 -10   6   4      108.09       93.96      6.47 o
  -8   6   4      720.60      703.55     15.99 o
  -6   6   4       98.26       75.42      6.61 o
  -4   6   4      628.16      624.84     15.11 o
  -2   6   4      413.53      419.37     10.25 o
   0   6   4      181.41      187.19      6.40 o
   2   6   4       29.56       27.68      2.76 o
   4   6   4     3249.79     3349.12     34.60 o
   6   6   4       66.12       62.70      4.46 o
   8   6   4      146.63      142.99      6.87 o
  10   6   4      547.58      540.61     12.00 o
  12   6   4       13.28       13.15      3.75 o
  14   6   4      109.29       94.34     10.15 o
 -15   7   4       45.58       33.72      8.57 o
 -13   7   4        4.99        1.91      4.60 o
 -11   7   4       82.23       75.90      7.49 o
  -9   7   4      335.31      332.33     11.05 o
  -7   7   4     2449.70     2525.69     42.84 o
  -5   7   4      538.59      541.27     16.48 o
  -3   7   4      339.81      356.32     13.22 o
  -1   7   4      144.08      125.84      6.45 o
   1   7   4     2423.67     2453.38     32.89 o
   3   7   4     1681.33     1649.97     22.98 o
   5   7   4      379.53      382.27      9.45 o
   7   7   4       59.20       54.36      4.46 o
   9   7   4       73.92       64.94      5.22 o
  11   7   4      122.68      119.42      8.95 o
  13   7   4       43.72       49.66      6.33 o
  15   7   4      185.69      165.58     16.48 o
 -14   8   4      143.27      166.20     17.19 o
 -12   8   4      126.14      136.66     14.85 o
 -10   8   4      797.89      811.79     18.77 o
  -8   8   4        1.70        3.09      2.83 o
  -6   8   4      499.74      497.04     20.99 o
  -4   8   4      864.04      874.68     28.55 o
  -2   8   4      979.08      944.81     19.53 o
   0   8   4      278.49      287.79     10.67 o
   2   8   4       21.72       16.72      3.16 o
   4   8   4       52.75       57.38      4.86 o
   6   8   4     1734.70     1766.22     23.87 o
   8   8   4      495.84      509.25     13.58 o
  10   8   4      249.77      243.84     11.93 o
  12   8   4       16.88       13.46      3.80 o
  14   8   4       33.57       33.04      8.67 o
 -13   9   4       38.80       30.32      8.57 o
 -11   9   4      100.93      105.32     13.29 o
  -9   9   4      972.59     1022.34     32.75 o
  -7   9   4       60.91       59.30      8.90 o
  -5   9   4        9.94        5.50      4.86 o
  -3   9   4      632.74      600.85     20.10 o
  -1   9   4      227.67      213.52      9.66 o
   1   9   4        6.46        7.58      3.47 o
   3   9   4      625.56      572.56     14.71 o
   5   9   4      476.46      474.20     12.42 o
   7   9   4      170.27      165.35      8.10 o
   9   9   4       11.69        8.17      3.75 o
  11   9   4       16.82       22.29      5.57 o
  13   9   4        0.15       -0.92      4.27 o
 -12  10   4        0.06        0.24      4.98 o
 -10  10   4       89.78      113.80     13.81 o
  -8  10   4      112.86       81.71     10.79 o
  -6  10   4        0.37       -2.79      4.11 o
  -4  10   4      511.33      498.41     22.69 o
  -2  10   4      407.91      427.26     14.29 o
   0  10   4      905.17      911.80     23.69 o
   2  10   4        0.36        3.16      3.26 o
   4  10   4       70.29       64.18      6.68 o
   6  10   4        0.13       -1.28      2.34 o
   8  10   4       52.41       45.60      6.49 o
  10  10   4        4.67       10.63      4.42 o
  12  10   4       73.49       62.11      9.00 o
 -11  11   4      113.03      123.31     15.70 o
  -9  11   4       23.60        7.30      9.63 o
  -7  11   4       62.88       54.86      8.83 o
  -5  11   4       64.95       65.81     10.39 o
  -3  11   4      238.91      246.89     18.40 o
  -1  11   4      287.71      288.47     19.46 o
   1  11   4      409.95      377.05     15.54 o
   3  11   4       40.56       33.93      6.14 o
   5  11   4        0.88       -1.16      2.76 o
   7  11   4      450.17      461.66     17.00 o
   9  11   4       39.68       29.75      5.45 o
  11  11   4       51.18       47.58      7.79 o
 -10  12   4       13.86       37.12     16.53 o
  -8  12   4       33.82       22.41     12.21 o
  -6  12   4       50.76       45.58      9.30 o
  -4  12   4        0.88        0.76      4.72 o
  -2  12   4       27.84       22.22      7.46 o
   0  12   4       17.81       18.28      6.82 o
   2  12   4       47.34       35.66      7.84 o
   4  12   4      116.80      117.36     10.82 o
   6  12   4       57.00       65.27      7.44 o
   8  12   4        0.01       -2.41      4.06 o
  10  12   4      107.95       96.18     10.46 o
  -9  13   4       12.35        8.64     11.26 o
  -7  13   4       17.75       14.05      6.68 o
  -5  13   4      111.73      123.29     15.25 o
  -3  13   4      102.84       88.06     12.82 o
  -1  13   4      126.20      134.77     15.96 o
   1  13   4      149.31      123.67     15.80 o
   3  13   4       54.70       60.33     11.97 o
   5  13   4       80.44       69.28     14.03 o
   7  13   4       11.17        9.26      4.53 o
  -6  14   4      152.95      209.44     18.70 o
  -4  14   4      257.03      317.07     28.48 o
  -2  14   4      693.64      831.39     45.43 o
   0  14   4      154.31      118.28     16.15 o
   2  14   4      266.74      243.68     27.20 o
   4  14   4       27.42       14.10      8.08 o
   6  14   4       10.61        4.04      6.71 o
  -3  15   4        6.53       -0.80      6.33 o
  -1  15   4       88.25      113.99     15.63 o
   1  15   4      157.88      177.86     20.26 o
 -15   1   5       79.49       60.36     10.53 o
 -13   1   5       61.81       55.40      5.88 o
 -11   1   5      214.10      223.06      8.90 o
  -9   1   5      270.98      272.77      8.74 o
  -7   1   5     1329.32     1334.67     23.43 o
  -5   1   5       46.14       45.67      3.00 o
  -3   1   5       17.76       20.90      3.02 o
  -1   1   5      129.75      141.66      7.77 o
   1   1   5        2.10        2.90      1.46 o
   3   1   5      815.93      859.19     13.08 o
   5   1   5      319.16      287.86      7.51 o
   7   1   5       98.08      106.03      5.53 o
   9   1   5     1349.86     1354.03     20.66 o
  11   1   5      188.98      193.57      8.17 o
  13   1   5      477.04      474.18     19.39 o
  15   1   5      134.60       91.27     13.98 o
 -16   2   5      220.91      274.85     19.98 o
 -14   2   5      250.25      226.93     17.00 o
 -12   2   5      697.08      723.45     17.76 o
 -10   2   5      576.10      598.96     14.24 o
  -8   2   5     1459.54     1415.85     26.05 o
  -6   2   5       43.26       37.74      3.45 o
  -4   2   5        1.81        4.46      1.09 o
  -2   2   5       45.03       45.36      3.24 o
   0   2   5      550.18      569.01     10.04 o
   2   2   5      538.86      531.94      8.83 o
   4   2   5      746.94      705.34     12.42 o
   6   2   5     1235.20     1250.31     18.25 o
   8   2   5      275.47      279.10      8.60 o
  10   2   5      111.04      103.41      6.97 o
  12   2   5       87.56       79.68      9.30 o
  14   2   5      400.20      420.74     25.60 o
 -15   3   5       30.48       35.19      8.95 o
 -13   3   5       35.94       43.38      6.47 o
 -11   3   5      652.03      583.82     15.16 o
  -9   3   5      141.27      150.54      8.45 o
  -7   3   5       23.46       16.29      2.90 o
  -5   3   5      675.54      683.31     12.04 o
  -3   3   5        3.88        2.03      1.70 o
  -1   3   5       14.58       15.18      2.22 o
   1   3   5       22.93       27.25      2.86 o
   3   3   5      240.90      215.43      7.30 o
   5   3   5      645.37      603.85     16.18 o
   7   3   5      352.99      362.10     10.67 o
   9   3   5       23.97       22.43      3.80 o
  11   3   5        4.56        4.53      3.33 o
  13   3   5       12.77       18.18      5.43 o
  15   3   5        2.17       -0.33      7.08 o
 -16   4   5      110.00      119.32     15.23 o
 -14   4   5      231.57      272.16     18.82 o
 -12   4   5      392.67      380.71     12.80 o
 -10   4   5       47.57       35.99      5.34 o
  -8   4   5      118.63      106.17      6.42 o
  -6   4   5       62.13       51.17      4.56 o
  -4   4   5        7.73        4.79      2.13 o
  -2   4   5       79.20       79.79      4.82 o
   0   4   5      192.87      196.26      7.06 o
   2   4   5        0.09        1.72      1.58 o
   4   4   5      167.18      169.20      8.48 o
   6   4   5      243.48      256.43     11.41 o
   8   4   5      155.11      145.96      8.90 o
  10   4   5       49.46       34.64      5.36 o
  12   4   5      439.13      442.79     19.36 o
  14   4   5        0.51       -3.66      4.46 o
 -15   5   5      745.19      737.01     31.69 o
 -13   5   5      276.03      277.40     18.42 o
 -11   5   5      436.28      401.54     19.51 o
  -9   5   5       12.19       16.25      3.38 o
  -7   5   5       26.36       27.79      3.90 o
  -5   5   5      406.94      426.15     14.38 o
  -3   5   5      651.62      643.99     18.02 o
  -1   5   5       30.15       28.08      4.06 o
   1   5   5      203.34      205.89      9.37 o
   3   5   5      390.70      405.08     11.85 o
   5   5   5      705.61      679.27     16.36 o
   7   5   5      556.55      562.64     16.77 o
   9   5   5      898.35      901.79     21.54 o
  11   5   5      553.75      612.75     22.08 o
  13   5   5       83.53       82.63     10.15 o
 -14   6   5      299.42      306.96     21.13 o
 -12   6   5      176.70      185.35     15.47 o
 -10   6   5      137.47      136.42      8.05 o
  -8   6   5       27.55       27.11      4.09 o
  -6   6   5       66.89       49.52      6.16 o
  -4   6   5      248.53      222.16     11.24 o
  -2   6   5      928.95      927.77     19.74 o
   0   6   5      282.14      285.14     10.98 o
   2   6   5       23.11       22.24      3.85 o
   4   6   5       46.56       40.33      4.65 o
   6   6   5      425.28      447.94     13.63 o
   8   6   5      453.87      465.54     15.66 o
  10   6   5      433.39      454.22     16.15 o
  12   6   5      110.08      127.33     11.78 o
  14   6   5       83.73       74.69     10.30 o
 -13   7   5       53.89       47.91     10.30 o
 -11   7   5       37.09       40.76      8.24 o
  -9   7   5        3.86        3.99      2.64 o
  -7   7   5        3.64        6.33      3.42 o
  -5   7   5       25.29       28.76      5.17 o
  -3   7   5        6.45        3.71      2.93 o
  -1   7   5      164.88      156.68      8.62 o
   1   7   5       66.98       65.20      6.40 o
   3   7   5     1694.18     1779.56     32.54 o
   5   7   5      310.74      299.15     11.45 o
   7   7   5      466.71      462.49     15.44 o
   9   7   5       84.38       83.60      7.06 o
  11   7   5       79.30       79.39      8.22 o
  13   7   5      180.92      150.12     13.18 o
 -12   8   5      276.23      324.86     20.88 o
 -10   8   5      374.45      362.01     12.87 o
  -8   8   5       14.08       12.52      3.45 o
  -6   8   5       87.25       70.06      7.46 o
  -4   8   5       21.91       25.76      5.34 o
  -2   8   5       76.41       57.43      5.93 o
   0   8   5        0.05       -0.26      2.34 o
   2   8   5      209.64      191.58     10.51 o
   4   8   5      906.29      865.78     22.15 o
   6   8   5        4.18        9.75      3.31 o
   8   8   5      132.45      126.67      9.52 o
  10   8   5       47.99       52.68      6.54 o
  12   8   5      415.29      399.23     16.41 o
 -13   9   5      287.30      284.03     21.58 o
 -11   9   5      117.65       99.37     13.22 o
  -9   9   5      462.94      496.97     18.07 o
  -7   9   5      512.13      488.61     18.07 o
  -5   9   5       31.54       24.32      4.96 o
  -3   9   5      178.00      190.85     12.49 o
  -1   9   5      273.26      259.19     11.22 o
   1   9   5      518.66      522.33     15.92 o
   3   9   5      139.43      125.63      9.30 o
   5   9   5      103.42      108.44      9.47 o
   7   9   5      298.29      296.81     12.37 o
   9   9   5      318.60      341.49     14.90 o
  11   9   5      117.19      124.68     12.11 o
 -12  10   5        0.07       -2.34      5.05 o
 -10  10   5        7.24        9.23      5.76 o
  -8  10   5       18.28       14.26      4.70 o
  -6  10   5      705.11      741.49     23.57 o
  -4  10   5      207.77      212.01     13.63 o
  -2  10   5      278.64      270.41     15.09 o
   0  10   5        0.50        2.03      2.72 o
   2  10   5      180.89      181.19     10.93 o
   4  10   5      138.77      137.74     10.32 o
   6  10   5        1.06       -1.68      3.64 o
   8  10   5       38.30       32.26      6.61 o
  10  10   5      194.93      202.14     15.14 o
  -9  11   5       23.31       12.75      6.59 o
  -7  11   5      449.61      451.86     18.63 o
  -5  11   5      102.12       82.44      9.49 o
  -3  11   5      155.76      152.12     12.52 o
  -1  11   5      474.46      473.87     19.91 o
   1  11   5       10.68       23.97      6.33 o
   3  11   5      179.32      191.49     11.93 o
   5  11   5       41.08       34.50      5.67 o
   7  11   5        4.44        9.00      4.84 o
   9  11   5       55.23       57.93      8.78 o
  -8  12   5      105.77      115.14     14.55 o
  -6  12   5      168.64      162.11     13.06 o
  -4  12   5        6.38       11.24      5.05 o
  -2  12   5        8.02        6.12      4.72 o
   0  12   5       11.15        0.31      4.49 o
   2  12   5       27.51       31.45      6.64 o
   4  12   5      190.47      197.70     16.01 o
   6  12   5      159.52      159.14     12.07 o
   8  12   5      241.98      266.94     18.56 o
  -7  13   5       60.33       72.17     12.42 o
  -5  13   5       84.75      130.28     12.82 o
  -3  13   5        4.21       11.19      5.17 o
  -1  13   5       61.95       89.62     11.45 o
   1  13   5      234.69      249.35     17.43 o
   3  13   5      109.41      124.28     13.86 o
   5  13   5      367.57      321.20     26.02 o
  -2  14   5       43.32       57.27     12.44 o
   0  14   5        7.00        6.42      8.22 o
   2  14   5        3.97        9.56      6.97 o
 -14   0   6      280.85      330.46     27.46 o
 -12   0   6      132.31      157.32     11.95 o
 -10   0   6      139.08      126.24      9.49 o
  -8   0   6        5.64        7.06      3.12 o
  -6   0   6       18.28       19.22      5.17 o
  -4   0   6     2631.89     2658.04     49.59 o
  -2   0   6     2404.02     2474.68     79.39 o
   0   0   6     3972.93     4018.38     77.50 o
   2   0   6       23.38        8.74      4.82 o
   4   0   6        0.06       -0.76      2.01 o
   6   0   6       89.57       99.56      7.75 o
   8   0   6        1.36        0.66      2.95 o
  10   0   6      302.38      308.19     14.62 o
  12   0   6      373.93      364.04     21.51 o
  14   0   6      301.61      262.26     33.13 o
 -15   1   6      222.22      258.91     18.99 o
 -13   1   6       82.38       73.37      6.56 o
 -11   1   6       58.80       47.68      5.03 o
  -9   1   6       31.09       24.44      3.33 o
  -7   1   6      391.92      382.41     10.70 o
  -5   1   6      990.81      968.64     15.44 o
  -3   1   6     1201.07     1102.30     48.06 o
  -1   1   6      291.46      272.27     11.26 o
   1   1   6      124.94      115.57      8.41 o
   3   1   6      206.28      211.66      7.67 o
   5   1   6       60.83       62.74      4.27 o
   7   1   6      258.07      256.05      8.55 o
   9   1   6      152.78      141.19      7.30 o
  11   1   6       39.46       41.77      4.70 o
  13   1   6       40.87       38.61      8.29 o
 -14   2   6        0.02        4.01      4.98 o
 -12   2   6        0.04        1.49      2.39 o
 -10   2   6        5.13        9.54      2.88 o
  -8   2   6      227.49      218.74      8.81 o
  -6   2   6       22.20       20.64      2.98 o
  -4   2   6      234.24      232.48      6.14 o
  -2   2   6       22.97       29.85      3.83 o
   0   2   6       60.54       66.43      4.96 o
   2   2   6       75.23       66.10      4.56 o
   4   2   6       22.05       14.76      3.00 o
   6   2   6      174.09      184.03      7.16 o
   8   2   6       59.45       65.03      6.00 o
  10   2   6      421.94      391.53     12.66 o
  12   2   6       42.99       43.78      8.03 o
 -13   3   6       88.86       68.51      7.77 o
 -11   3   6       80.53       78.40      6.28 o
  -9   3   6      185.58      199.99      9.35 o
  -7   3   6      652.58      640.00     14.29 o
  -5   3   6       68.44       68.32      4.30 o
  -3   3   6      106.92       96.61      8.48 o
  -1   3   6       69.43       52.47      5.86 o
   1   3   6      712.05      747.54     18.11 o
   3   3   6      102.33       93.49      9.09 o
   5   3   6      105.00       95.19      8.17 o
   7   3   6        0.41        0.94      2.62 o
   9   3   6       76.45       71.62      6.31 o
  11   3   6       47.77       41.96      5.97 o
  13   3   6        4.36        3.12      5.12 o
 -14   4   6        0.16        7.98      5.88 o
 -12   4   6       11.02       14.90      3.97 o
 -10   4   6        2.58       -1.49      3.00 o
  -8   4   6      334.12      340.97     12.94 o
  -6   4   6      108.37      103.38      7.37 o
  -4   4   6      270.02      304.86     14.78 o
  -2   4   6      619.62      631.33     16.15 o
   0   4   6      104.19      114.58      7.77 o
   2   4   6      135.57      139.96      8.86 o
   4   4   6      362.01      362.03     15.56 o
   6   4   6        6.20        9.99      4.35 o
   8   4   6        9.31        5.24      3.38 o
  10   4   6        0.04        4.27      3.66 o
  12   4   6       36.43       34.34      7.23 o
 -13   5   6       27.92       30.60      8.15 o
 -11   5   6        0.74        1.09      3.85 o
  -9   5   6        7.33        5.29      3.09 o
  -7   5   6        0.63        4.23      2.72 o
  -5   5   6        0.79       -1.11      2.81 o
  -3   5   6      103.20      106.34      8.93 o
  -1   5   6      193.20      181.19      9.49 o
   1   5   6      135.63      139.42      9.14 o
   3   5   6      139.62      121.80      8.08 o
   5   5   6      791.44      817.67     21.58 o
   7   5   6        2.19        1.35      3.66 o
   9   5   6       46.87       48.34      6.47 o
  11   5   6      222.60      214.07     15.40 o
 -12   6   6       25.30       25.10      7.11 o
 -10   6   6       10.03        8.97      3.94 o
  -8   6   6      398.12      432.88     13.74 o
  -6   6   6      274.24      285.05     13.67 o
  -4   6   6       18.15       14.64      4.53 o
  -2   6   6      346.41      336.22     12.44 o
   0   6   6      768.84      719.37     18.92 o
   2   6   6     1500.99     1510.83     30.18 o
   4   6   6       30.46       26.42      4.35 o
   6   6   6      830.11      820.27     22.20 o
   8   6   6       53.10       52.71      6.56 o
  10   6   6       26.78       28.43      7.20 o
  12   6   6      219.53      190.50     15.25 o
 -11   7   6      160.78      189.69     15.70 o
  -9   7   6      376.94      404.85     13.86 o
  -7   7   6      522.95      540.42     18.99 o
  -5   7   6      502.41      516.14     18.61 o
  -3   7   6      651.00      678.61     21.65 o
  -1   7   6      220.02      196.19     10.46 o
   1   7   6      269.99      274.28     12.63 o
   3   7   6      298.21      291.78     13.53 o
   5   7   6     1334.79     1382.06     27.32 o
   7   7   6       64.00       78.31      8.52 o
   9   7   6       12.94        9.49      4.35 o
  11   7   6       26.32       18.47      6.45 o
 -12   8   6       80.14       77.55     11.76 o
 -10   8   6      568.56      610.50     21.28 o
  -8   8   6      249.74      237.25     11.24 o
  -6   8   6      431.04      430.56     17.59 o
  -4   8   6      115.42       94.55      9.68 o
  -2   8   6       16.26       12.09      3.80 o
   0   8   6       85.85       89.66      8.12 o
   2   8   6      347.04      363.78     15.09 o
   4   8   6      267.86      305.33     14.55 o
   6   8   6      922.11      923.73     22.29 o
   8   8   6       88.08      103.60      9.63 o
  10   8   6       40.61       43.59      6.80 o
 -11   9   6       47.96       32.19      8.45 o
  -9   9   6       75.27       64.37      6.73 o
  -7   9   6       16.37       24.72      5.88 o
  -5   9   6       49.50       37.22      6.54 o
  -3   9   6       51.38       46.00      7.53 o
  -1   9   6        0.03       -0.99      3.12 o
   1   9   6       18.02       19.43      4.94 o
   3   9   6      147.48      115.76      9.75 o
   5   9   6       23.64       26.50      5.41 o
   7   9   6      257.94      267.67     16.74 o
   9   9   6        3.08       12.35      4.86 o
  -8  10   6      204.20      208.35     14.12 o
  -6  10   6      234.18      209.22     14.17 o
  -4  10   6      524.53      563.61     21.68 o
  -2  10   6      337.57      319.36     17.47 o
   0  10   6       75.33       78.97      7.96 o
   2  10   6        0.05        3.45      3.59 o
   4  10   6       26.76       15.00      4.60 o
   6  10   6       40.80       43.50      6.75 o
   8  10   6       13.41       11.90      5.62 o
  -7  11   6       24.94       18.09      5.83 o
  -5  11   6       52.93       72.90      9.37 o
  -3  11   6      300.32      281.48     16.98 o
  -1  11   6      413.35      442.77     20.80 o
   1  11   6      203.43      188.94     15.28 o
   3  11   6        0.68        1.39      3.85 o
   5  11   6       11.65       10.89      4.79 o
  -4  12   6       48.09       48.34      8.78 o
  -2  12   6        1.74       -4.42      4.42 o
   0  12   6       57.74       48.83      9.07 o
   2  12   6       81.13       46.92     12.14 o
   4  12   6       11.40       11.05      9.21 o
 -13   1   7       99.63      105.56      7.63 o
 -11   1   7      385.89      414.41     12.37 o
  -9   1   7      316.01      329.68      9.82 o
  -7   1   7      637.19      630.98     14.36 o
  -5   1   7      276.89      279.08      8.50 o
  -3   1   7       28.68       33.53     11.17 o
  -1   1   7        2.24        4.16      3.61 o
   1   1   7      418.47      420.72     15.18 o
   3   1   7      461.92      443.83      9.63 o
   5   1   7      161.35      174.13      7.11 o
   7   1   7      117.83      112.52      6.42 o
   9   1   7      305.85      288.38     10.41 o
  11   1   7        3.06        2.72      4.49 o
 -12   2   7      255.22      267.06     10.56 o
 -10   2   7      309.68      324.13     10.39 o
  -8   2   7      118.71      128.86      7.27 o
  -6   2   7       84.33       87.59      4.94 o
  -4   2   7      213.00      223.70      7.89 o
  -2   2   7        8.83       -1.30      6.66 o
   0   2   7       39.28       28.69      6.19 o
   2   2   7       33.12       22.01      4.98 o
   4   2   7      732.08      744.00     21.25 o
   6   2   7      173.09      176.35      8.97 o
   8   2   7      228.75      251.28     11.08 o
  10   2   7      341.79      361.49     13.67 o
 -11   3   7       92.03       86.62      6.54 o
  -9   3   7       78.25       76.49      6.40 o
  -7   3   7       96.04      100.13      5.81 o
  -5   3   7       56.08       60.33      4.91 o
  -3   3   7        0.02        1.30      3.47 o
  -1   3   7        0.11        1.53      2.98 o
   1   3   7      144.53      136.14     11.26 o
   3   3   7       13.14       15.51      5.31 o
   5   3   7      180.29      199.64     14.36 o
   7   3   7      523.64      538.17     16.84 o
   9   3   7       55.22       34.22      5.88 o
  11   3   7        2.09       10.48      6.40 o
 -12   4   7        9.27       10.72      4.13 o
 -10   4   7       53.74       64.02      8.48 o
  -8   4   7        0.04       -1.32      2.64 o
  -6   4   7        7.67        8.86      2.90 o
  -4   4   7       10.96        5.01      2.72 o
  -2   4   7      116.72      105.93     10.44 o
   0   4   7       43.52       39.44      6.16 o
   2   4   7        7.77        5.41      4.42 o
   4   4   7      235.69      243.30     15.23 o
   6   4   7        0.18       -0.50      3.14 o
   8   4   7      261.39      297.33     13.51 o
  10   4   7      298.49      297.75     14.66 o
 -11   5   7      272.71      264.77     16.41 o
  -9   5   7        4.05        4.58      3.21 o
  -7   5   7        0.52        4.25      3.02 o
  -5   5   7      244.95      244.22     10.51 o
  -3   5   7      229.12      248.83     15.80 o
  -1   5   7        1.89        1.96      3.40 o
   1   5   7       33.31       40.14      6.80 o
   3   5   7        0.12       -0.99      3.71 o
   5   5   7      856.30      915.15     28.34 o
   7   5   7      294.01      332.82     13.86 o
   9   5   7      170.66      191.40     11.97 o
 -10   6   7       80.41       77.36      8.50 o
  -8   6   7       26.47       25.22      5.17 o
  -6   6   7       59.56       58.19      6.73 o
  -4   6   7      156.82      162.89     12.11 o
  -2   6   7      129.32      141.07      9.71 o
   0   6   7       87.12      100.50      8.69 o
   2   6   7      116.62      129.50     10.25 o
   4   6   7       42.61       59.65      8.76 o
   6   6   7       77.27       57.19      8.78 o
   8   6   7       87.09       95.66      8.74 o
  -9   7   7        5.40        0.99      3.87 o
  -7   7   7       39.93       34.83      5.03 o
  -5   7   7        5.87       11.10      4.79 o
  -3   7   7      101.32       94.51     10.20 o
  -1   7   7      439.99      464.95     16.15 o
   1   7   7        5.18        2.50      3.71 o
   3   7   7        2.22        5.79      4.16 o
   5   7   7      512.39      475.97     17.78 o
   7   7   7       40.34       40.19      8.03 o
   9   7   7       24.08       27.79     13.48 o
  -8   8   7       35.01       38.77      5.76 o
  -6   8   7       32.82       34.95      6.92 o
  -4   8   7        1.23        6.73      4.53 o
  -2   8   7       52.41       53.13      8.43 o
   0   8   7        0.06        1.94      3.73 o
   2   8   7       17.59       20.36      4.86 o
   4   8   7        4.77        8.19      4.32 o
   6   8   7      439.94      440.69     21.63 o
  -7   9   7      110.58      109.00     11.19 o
  -5   9   7       37.18       47.39      7.96 o
  -3   9   7       38.44       30.04      6.87 o
  -1   9   7      240.87      256.83     27.77 o
   1   9   7      105.33      112.50     10.01 o
   3   9   7      318.07      331.69     16.20 o
   5   9   7       20.00       21.73      5.48 o
  -6  10   7       83.49       72.38     17.03 o
  -4  10   7       80.67       38.14     16.41 o
  -2  10   7      192.07      212.51     25.55 o
   0  10   7      136.42      113.80     19.91 o
   2  10   7      114.07      111.25     11.95 o
   4  10   7       23.44       17.55      6.97 o
  -1  11   7       84.83       79.13     19.72 o
 -10   0   8       72.80       78.02     10.63 o
  -8   0   8       59.41       67.82      8.22 o
  -6   0   8     1428.05     1420.62     37.43 o
   2   0   8      974.60      958.09     23.21 o
   4   0   8      842.70      894.80     22.01 o
   6   0   8       95.63       90.61      8.45 o
   8   0   8      141.29      176.54     18.14 o
  -9   1   8       59.51       40.48      5.69 o
  -7   1   8       86.58       85.91      8.36 o
  -5   1   8       67.78       62.15      6.61 o
   1   1   8      668.54      687.72     24.13 o
   3   1   8       59.64       46.76      5.27 o
   5   1   8       61.55       61.30      6.64 o
   7   1   8       72.56       70.32      7.53 o
 -10   2   8       21.99       12.14      5.17 o
  -8   2   8       72.27       71.08      9.42 o
  -6   2   8        6.77        6.80      5.71 o
  -2   2   8       24.07        5.50     12.73 o
   0   2   8       14.14        9.92      9.09 o
   2   2   8       65.70       53.58      9.00 o
   4   2   8       13.25        1.13      4.72 o
   6   2   8      144.93      144.31      9.33 o
   8   2   8       38.35       36.84      6.64 o
  -3   3   8      286.59      287.86     26.94 o
  -1   3   8       49.94       36.37     13.18 o
   1   3   8      362.11      329.89     20.36 o
   3   3   8      131.49      140.62     12.42 o
   5   3   8      149.52      192.10     10.25 o
   7   3   8      118.74      102.98      8.57 o
  -4   4   8       57.80       40.76     15.44 o
  -2   4   8      374.21      434.39     33.20 o
   0   4   8      351.27      424.92     23.12 o
   2   4   8      103.81       99.65     12.99 o
   4   4   8       49.20       48.01      9.54 o
   6   4   8      209.79      202.49     10.86 o
  -7   5   8       32.17       34.12     11.12 o
  -5   5   8        8.87        3.78     11.85 o
  -3   5   8       40.68       36.72     13.63 o
  -1   5   8        3.09       -2.74      7.98 o
   1   5   8       63.58       49.12     10.82 o
   3   5   8       10.18        7.41      9.45 o
   5   5   8       44.27       35.42      9.78 o
  -6   6   8      148.30      151.16     13.67 o
  -4   6   8       76.73       88.96     10.53 o
  -2   6   8      284.52      270.98     15.99 o
   0   6   8      165.38      153.73     10.93 o
   2   6   8       84.92       81.87     12.61 o
   4   6   8       96.99       86.19     13.37 o
  -5   7   8      304.96      315.84     17.83 o
  -3   7   8      297.39      319.27     18.47 o
  -1   7   8      531.03      593.74     20.85 o
   1   7   8      445.07      446.41     18.70 o
   3   7   8      377.38      412.00     23.99 o
  -2   8   8       31.88       37.90     10.08 o
   0   8   8       63.27       60.08      9.02 o
   2   8   8      283.84      363.73     18.99 o
  -5   1   9       74.77      104.31      8.27 o
   1   1   9      140.01      158.88     22.53 o
   3   1   9       43.05       93.54      7.16 o
   2   2   9      221.33      214.75     10.01 o
  -1   3   9       94.72       55.75     14.90 o
   1   3   9       28.92       28.36      8.86 o
 
